# Supplementary material for: Measuring Hair Cortisol Concentrations to Assess the Effect of Anthropogenic Impacts on Wild Chimpanzees (Pan troglodytes)
Source: PLoS One. 2016 Apr 6;11(4):e0151870. doi: 10.1371/journal.pone.0151870 (PMC4822880; doi:10.1371/journal.pone.0151870)
Supplement: S1 Table — (TXT) [file pone.0151870.s001.txt]

NestNo	segments	HCC_pg/mg	sex	season	nestAge	collectionDate	group
1	I-III	0.318		2	old	01.02.2012	logging
2	I-III	0.329		2	old	01.02.2012	logging
3	I	0.78		2	old	01.02.2012	logging
3	II	0.074		2	old	01.02.2012	logging
3	III	0.07		2	old	01.02.2012	logging
3	IV	0.14		2	old	01.02.2012	logging
4	I-III	0.346		2	old	01.02.2012	logging
5	I-III	0.563		2	old	02.02.2012	logging
6	I-III	0.269		2	old	02.02.2012	logging
7	I-III	0.467		2	old	02.02.2012	logging
9	I-III	0.317		2	old	14.02.2012	logging
10	I-III	0.285		2	old	14.02.2012	logging
11	I-III	0.377		2	old	14.02.2012	logging
12	I-III	0.507		2	old	16.02.2012	logging
13	I-III	0.133		2	old	16.02.2012	logging
14	I-III	1.343		2	new	17.02.2012	logging
16	I-III	0.203		2	old	21.02.2012	logging
53	I-III	0.053		1	old	10.07.2012	logging
54	I-III	0.035		1	old	10.07.2012	logging
55	I-III	0.045		1	old	12.07.2012	logging
56	I-III	0.045		1	old	12.07.2012	logging
17	I-III	0.233		2	old	21.02.2012	logging
19	I-III	0.236		2	old	22.02.2012	logging
20	I-III	0.044		2	old	22.02.2012	logging
21	I-III	0.057		2	old	22.02.2012	logging
22	I-III	0.442		2	old	23.02.2012	logging
23	I-III	0.152		2	old	23.02.2012	logging
24	I-III	0.584		2	old	23.02.2012	logging
25	I-III	0.056		2	old	23.02.2012	logging
26	I-III	1.838		2	new	24.02.2012	logging
29	I-III	0.96		2	new	25.02.2012	logging
30	I-III	0.08		2	old	25.02.2012	logging
31	I-III	3.165		2	new	26.02.2012	logging
34	I-III	0.072		2	old	06.03.2012	logging
35	I-III	0.071		2	old	10.03.2012	logging
36	I-III	0.059		2	old	10.03.2012	logging
37	I-III	1.973		2	old	11.03.2012	logging
38	I-III	1.073		2	old	11.03.2012	logging
39	I-III	0.758		2	old	11.03.2012	logging
40	I-III	1.553		2	old	12.03.2012	logging
41	I-III	0.96		2	old	12.03.2012	logging
42	I-III	0.36		2	old	16.03.2012	logging
43	I-III	0.42		2	old	16.03.2012	logging
44	I-III	1.223		2	old	16.03.2012	logging
45	I-III	0.489		2	old	17.03.2012	logging
46	I-III	0.077		2	old	17.03.2012	logging
47	I-III	1.928		2	recent	17.03.2012	logging
49	I-III	0.863		2	old	18.03.2012	logging
50	I-III	0.077		2	old	18.03.2012	logging
51	I-III	0.71		2	recent	19.03.2012	logging
52	I-III	3.48		2	recent	19.03.2012	logging
58	I-III	0.041		1	old	18.07.2012	logging
59	I-III	0.194		1	old	18.07.2012	logging
61	I-III	0.218		1	old	19.07.2012	logging
62	I-III	0.347		1	old	19.07.2012	logging
63	I-III	0.156		1	old	20.07.2012	logging
66	I-III	1.793		1	new	21.07.2012	logging
67	I-III	1.59		1	new	21.07.2012	logging
70	I-III	0.085		1	recent	23.07.2012	logging
71	I-III	0.058		1	recent	23.07.2012	logging
72	I-III	0.048		1	old	24.07.2012	logging
73	I-III	0.073		1	recent	24.07.2012	logging
74	I-III	0.049		1	recent	24.07.2012	logging
75	I-III	0.055		1	recent	25.07.2012	logging
76	I-III	0.042		1	old	25.07.2012	logging
77	I-III	0.095		1	recent	25.07.2012	logging
80	I-III	0.84	f	1	new	10.08.2012	tourist
81	I-III	1.17	m	1	new	13.08.2012	tourist
82	I-III	0.518	m	1	new	13.08.2012	tourist
83	I-III	0.146		1	recent	14.08.2012	tourist
85	I-III	0.317	m	1	recent	15.08.2012	tourist
87	I-III	0.998		1	recent	15.08.2012	tourist
88	I-III	0.842		1	recent	15.08.2012	tourist
89	I-III	0.318		1	recent	16.08.2012	tourist
90	I-III	0.147		1	recent	16.08.2012	tourist
91	I-III	1.163		1	recent	16.08.2012	tourist
92	I-III	1.56		1	old	16.08.2012	tourist
93	I-III	1.41		1	new	17.08.2012	tourist
94	I-III	2.153		1	new	17.08.2012	tourist
96	I-III	0.578		1	recent	17.08.2012	tourist
97	I-III	0.893		1	new	20.08.2012	tourist
98	I-III	0.651		1	new	22.08.2012	tourist
99	I-III	1.058		1	new	22.08.2012	tourist
102	I-III	1.898		1	new	24.08.2012	tourist
105	I-III	2.078		1	new	25.08.2012	tourist
106	I-III	4.305		1	new	25.08.2012	tourist
108	I-III	0.377		1	old	25.08.2012	tourist
109	I-III	1.245	m	1	recent	25.08.2012	tourist
110	I-III	0.459		1	recent	27.08.2012	tourist
111	I-III	0.773		1	new	27.08.2012	tourist
113	I-III	0.113		1	old	27.08.2012	tourist
114	I-III	0.431		1	old	27.08.2012	tourist
116	I-III	1.583		1	new	28.08.2012	tourist
122	I-III	0.413		1	recent	29.08.2012	tourist
123	I-III	2.535		1	new	30.08.2012	tourist
124	I-III	2.025	f	1	new	04.09.2012	fragment
125	I-III	0.998	m	1	new	05.09.2012	fragment
126	I-III	3.06	f	1	new	05.09.2012	fragment
127	I-III	4.118	m	1	new	05.09.2012	fragment
131	I	5.438	f	1	new	06.09.2012	fragment
131	II	3.383		1	new	06.09.2012	fragment
131	III	2.753		1	new	06.09.2012	fragment
131	IV	2.528		1	new	06.09.2012	fragment
132	I-III	1.208	f	1	new	07.09.2012	fragment
133	I-III	1.178	f	1	new	07.09.2012	fragment
135	I-III	2.078	m	1	new	07.09.2012	fragment
136	I-III	1.995	m	1	new	07.09.2012	fragment
137	I-III	2.1	m	1	new	07.09.2012	fragment
138	I	5.04	m	1	new	10.09.2012	fragment
138	II	3.458		1	new	10.09.2012	fragment
138	III	3.12		1	new	10.09.2012	fragment
138	IV	2.547		1	new	10.09.2012	fragment
139	I	3.722	m	1	new	10.09.2012	fragment
139	II	1.93		1	new	10.09.2012	fragment
139	III	1.693		1	new	10.09.2012	fragment
139	IV	1.358		1	new	10.09.2012	fragment
140	I	3.015		1	new	10.09.2012	fragment
140	II	1.89		1	new	10.09.2012	fragment
140	III	1.373		1	new	10.09.2012	fragment
140	IV	1.335		1	new	10.09.2012	fragment
141	I-III	1.568	f	1	new	10.09.2012	fragment
152	I-III	0.629		1	recent	03.07.2013	control
153	I-III	0.165		1	recent	03.07.2013	control
154	I-III	1.335		1	recent	03.07.2013	control
155	I-III	0.063		1	recent	04.07.2013	control
156	I-III	0.039		1	recent	04.07.2013	control
157	I-III	0.043		1	recent	04.07.2013	control
159	I-III	0.125		1	recent	05.07.2013	control
160	I-III	0.373		1	recent	05.07.2013	control
161	I	0.395		1	recent	06.07.2013	control
161	II	0.207		1	recent	06.07.2013	control
161	III	0.063		1	recent	06.07.2013	control
161	IV	0.092		1	recent	06.07.2013	control
162	I	0.253		1	recent	06.07.2013	control
162	II	0.246		1	recent	06.07.2013	control
162	III	0.485		1	recent	06.07.2013	control
162	IV	0.254		1	recent	06.07.2013	control
163	I-III	0.089		1	recent	07.07.2013	control
164	I-III	0.23		1	recent	07.07.2013	control
165	I-III	0.407		1	recent	07.07.2013	control
166	I	0.249		1	recent	08.07.2013	control
166	II	0.444		1	recent	08.07.2013	control
166	III	0.397		1	recent	08.07.2013	control
166	IV	0.264		1	recent	08.07.2013	control
167	I-III	0.953		1	new	08.07.2013	control
168	I-III	0.08		1	recent	12.07.2013	control
170	I-III	0.128		1	old	12.07.2013	control
171	I-III	0.848		1	old	13.07.2013	control
172	I-III	0.039		1	recent	13.07.2013	control
174	I-III	0.855		1	new	14.07.2013	control
175	I-III	1.223		1	new	14.07.2013	control
177	I-III	2.52		1	new	15.07.2013	control
178	I-III	0.072		1	old	15.07.2013	control
181	I-III	0.848		1	old	16.07.2013	control
182	I-III	2.633		1	new	16.07.2013	control
183	I-III	0.524		1	new	17.07.2013	control
184	I-III	0.353		1	recent	17.07.2013	control
185	I-III	0.183		1	old	18.07.2013	control
186	I-III	0.765		1	recent	18.07.2013	control
187	I-III	0.185		1	old	19.07.2013	control
188	I-III	0.101		1	old	19.07.2013	control
189	I-III	1.2		1	old	19.07.2013	control
190	I-III	1.105		1	old	19.07.2013	control
190	I-III	1.042		1	old	19.07.2013	control
192	I-III	0.319		1	old	20.07.2013	control
193	I-III	0.773		1	old	20.07.2013	control
194	I-III	0.8065		1	old	20.07.2013	control
195	I-III	0.611		1	recent	20.07.2013	control
196	I-III	0.695		1	recent	22.07.2013	control
197	I-III	0.141		1	old	22.07.2013	control
198	I-III	0.044		1	old	23.07.2013	control
199	I-III	0.392		1	old	23.07.2013	control
200	I-III	0.179		1	old	23.07.2013	control
201.1	I-III	0.073		1	old	24.07.2013	control
202.1	I-III	0.105		1	old	24.07.2013	control
203.1	I-III	0.054		1	old	25.07.2013	control
204.1	I-III	0.374		1	old	26.07.2013	control
205.1	I-III	0.389		1	recent	26.07.2013	control
206.1	I-III	0.353		1	old	26.07.2013	control
207.1	I-III	0.512		1	new	26.07.2013	control
201.2	I-III	2.243	f	2	recent	25.11.2013	tourist
202.2	I-III	1.23	m	2	recent	25.11.2013	tourist
204.2	I-III	0.521	m	2	recent	25.11.2013	tourist
205.2	I-III	0.531	m	2	recent	25.11.2013	tourist
205.2	I-III	0.638		2	new	25.11.2013	tourist
206.2	I-III	0.208	m	2	recent	29.11.2013	tourist
207.2	I-III	0.212	m	2	recent	29.11.2013	tourist
208	I-III	0.176	m	2	recent	30.11.2013	tourist
208	I-III	0.209	m	2	recent	07.12.2013	tourist
209	I-III	0.633	m	2	new	03.12.2013	tourist
211	I-III	2.52	m	2	new	10.12.2013	tourist
212	I-III	1.155	m	2	new	06.12.2013	tourist
212	I-III	1.268		2	new	06.12.2013	tourist
213+223	I-III	0.795	m	2	recent	11.12.2013	tourist
213+223	I-III	0.916		2	new	11.12.2013	tourist
217	I-III	2.745	m	2	new	07.12.2013	tourist
218	I-III	1.65	m	2	new	09.12.2013	tourist
218	I-III	1.373	m	2	new	12.12.2013	tourist
219	I	1.875	m	2	new	09.12.2013	tourist
219	II	0.953		2	new	09.12.2013	tourist
219	III	0.765		2	new	09.12.2013	tourist
219	IV	0.496		2	new	09.12.2013	tourist
219	V	0.572		2	new	09.12.2013	tourist
219	I-III	1.028		2	new	09.12.2013	tourist
220	I-III	3.315	m	2	new	09.12.2013	tourist
220	I-III	3.113		2	new	09.12.2013	tourist
225	I-III	1.133	f	2	new	12.12.2013	tourist
225	I-III	1.013		2	new	12.12.2013	tourist
226	I	1.493	f	2	new	12.12.2013	tourist
226	II	1.05		2	new	12.12.2013	tourist
226	III	0.968		2	new	12.12.2013	tourist
226	IV	1.028		2	new	12.12.2013	tourist
226	I-III	1.335		2	new	12.12.2013	tourist
227	I-III	0.885	m	2	new	12.12.2013	tourist
228	I	1.53	m	2	new	10.02.2014	tourist
228	II	0.9		2	new	10.02.2014	tourist
228	III	0.644		2	new	10.02.2014	tourist
228	IV	0.553		2	new	10.02.2014	tourist
228	V	0.479		2	new	10.02.2014	tourist
229	I-III	0.356	m	2	recent	10.02.2014	tourist
230	I-III	0.885		2	new	23.11.2013	control
231	I-III	0.591		2	new	23.11.2013	control
232	I-III	0.84		2	new	26.11.2013	control
232	I-III	0.69		2	new	26.11.2013	control
233	I-III	1.765		2	recent	15.01.2014	control
234	I-III	2.49		2	recent	15.01.2014	control
234	I-III	3.96		2	recent	15.01.2014	control
235	I-III	3.728		2	recent	15.01.2014	control
236	I-III	0.927		2	recent	16.01.2014	control
237	I	0.354		2	recent	16.01.2014	control
237	II	0.408		2	recent	16.01.2014	control
237	III	0.226		2	recent	16.01.2014	control
237	IV	0.348		2	recent	16.01.2014	control
238	I-III	0.616		2	recent	16.01.2014	control
238	I-III	0.689		2	recent	16.01.2014	control
239	I-III	0.396		2	recent	17.01.2014	control
240	I-III	0.307		2	recent	17.01.2014	control
241	I-III	0.496		2	recent	17.01.2014	control
242	I-III	0.748		2	recent	18.01.2014	control
243	I-III	0.565		2	recent	18.01.2014	control
244	I-III	0.703		2	recent	18.01.2014	control
245	I-III	0.725		2	recent	18.01.2014	control
246	I-III	0.96		2	recent	20.01.2014	control
247	I-III	0.562		2	recent	20.01.2014	control
248	I	0.512		2	recent	20.01.2014	control
248	II	0.437		2	recent	20.01.2014	control
248	III	0.359		2	recent	20.01.2014	control
248	IV	0.356		2	recent	20.01.2014	control
249	I-III	1.073		2	recent	20.01.2014	control
249	I-III	1.223		2	recent	20.01.2014	control
250	I-III	0.428		2	old	21.01.2014	control
250	I-III	0.198		2	old	21.01.2014	control
251	I-III	0.38		2	recent	21.01.2014	control
252	I-III	0.076		2	recent	21.01.2014	control
253	I-III	0.391		2	recent	21.01.2014	control
254	I-III	0.185		2	old	21.01.2014	control
255	I-III	10.275		2	old	21.01.2014	control
256	I-III	16.5		2	new	22.01.2014	control
257	I-III	3.836		2	recent	22.01.2014	control
258	I-III	6.15		2	recent	22.01.2014	control
259	I-III	2.453		2	recent	23.01.2014	control
260	I-III	3.465		2	recent	23.01.2014	control
261	I-III	3.06		2	recent	24.01.2014	control
262	I-III	1.425		2	recent	24.01.2014	control
263	I-III	1.673		2	old	24.01.2014	control
264	I-III	0.615		2	old	24.01.2014	control
265	I-III	1.058		2	old	24.01.2014	control
266	I-III	1.3975		2	old	06.02.2014	control
267	I-III	6.315		2	new	06.02.2014	control
268	I-III	3.518		2	new	07.02.2014	control
268	I-III	5.505		2	new	07.02.2014	control
269	I-III	4.665		2	recent	07.02.2014	control
